# Supplementary material for: Eukaryotic translation initiation factor 5A and its posttranslational modifications play an important role in proliferation and potentially in differentiation of the human enteric protozoan parasite Entamoeba histolytica
Source: PLoS Pathog. 2021 Feb 16;17(2):e1008909. doi: 10.1371/journal.ppat.1008909 (PMC7909649; doi:10.1371/journal.ppat.1008909)
Supplement: S1 Table — (XLSX) [file ppat.1008909.s012.xlsx]

## Sheet: Sheet1
Supplementary Table 1. List of primers used in this study
	Study	Gene	Gene ID	Forward primer (Restriction Enzyme)	Reverse primer (Restriction Enzyme)
	Recombinant protein	EhDHS1	EHI_098350	GAAGGATCCGATGACAACAACAATTAAAGG (BamHI)	GAAAAGCTTAATTTTACCATCAAATCTCT (HindIII)
		EhDHS2	EHI_006030	ATAGAGCTCATGTCCATCACTGGTGAAGAA (SacI)	GATAAGCTTCTATTTAGTAGGTTCTTCTTT (HindIII)
		EheIF5A1	EHI_151540	GAAGGATCCATGAGAAATGTTGGATATTCA (BamHI)	GAAGTCGACTTAGTCTTTATCTTCTTTGTA (SalI)
		EheIF5A2	EHI_186480	GAAGGATCCATGTCATCAAATGGAAGTGAT (BamHI)	GAGGTCGACTTAGTCTTTAGCTTCTTTATA (SalI)
	Episomal overexpression
		EhDHS1	EHI_098350	CTACCCGGGATGACAACAACAATTAAAGGA (SmaI)	AATCTCGAGCTAAATTTTACCATCAAATCT (XhoI)
		EhDHS2	EHI_006030	CTACCCGGGATGTCCATCACTGGTGAAGAA (SmaI)	AATCTCGAG CTATTTAGTAGGTTCTTCTTT (XhoI)
		EheIF5A1	EHI_151540	CTACCCGGGATGAGAAATGTTGGATATTCA (SmaI)	AATCTCGAGTTAGTCTTTATCTTCTTTGTA (XhoI)
		EheIF5A2	EHI_186480	CTACCCGGGATGTCATCAAATGGAAGTGAT (SmaI)	AATCTCGAGTTAGTCTTTAGCTTCTTTATA (XhoI)
	Dual recombinant protein
		DHS1	EHI_098350	GAAGGATCCGATGACAACAACAATTAAAGG (BamHI)	GAAAAGCTTAATTTTACCATCAAATCTCT (HindIII)
		DHS2	EHI_006030	ATAGACGTCATGTCCATCACTGGTGAAGAA (AatII)	GATCTCGAGTTTAGTAGGTTCTTCTTTTTG (XhoI)
	Gene silencing
		EhDHS1	EHI_098350	CAGAGGCCTATGACAACAACAATTAAAGGA (StuI)	GATGAGCTCCTTTTGGTATAATCATATTTC (SacI)
		EhDHS2	EHI_006030	AATAGGCCTATGTCCATCACTGGTGAAGAA (StuI)	AATGAGCTCTCCTATTCTGTTATATCCATT (SacI)
		EheIF5A1	EHI_151540	AATAGGCCTATGAGAAATGTTGGATATTCA (StuI)	AATGAGCTCCATGTTCAATTTCTTTCCCAA (SacI)
		EheIF5A2	EHI_186480	AATAGGCCTATGTCATCAAATGGAAGTGAT (StuI)	AATGAGCTCCAGCAACAATAAGTTCTTTTC (SacI)
	Mutation
		DHS1_K295F	EHI_098350	GAAGCAGTTTCATGGGGTTTTATTAAAATCGATTCAGAAAATG	CATTTTCTGAATCGATTTTAATAAAACCCCATGAAACTGCTTC
		DHS2_F302K	EHI_006030	GCAGATAGAACAAAAGGTAAGTTTAAACCAGAATGTAATCCAGC	GCTGGATTACATTCTGGTTTAAACTTACCTTTTGTTCTATCTGC
	RT-PCR
		EieIF5A1	EIN_344160	AAGCGTCTTGTCTACGGGTG	GACACTGTCCTTGTCAGCCA
		EieIF5A2	EIN_129200	CGCAGGAACTTACCCAATGC	GTCTGGGACTTCGACGTTGT
		EieIF5A3	EIN_296010	TGTCGATACCAAAGATGGGTT	TTCAACCCAGGCTTCAACAA
		EiActin	EIN_375750	TTGAGCACGGTATCGTCAATAAT	CCAACGTACATGGCTGGGAC
	Restriction site marked by bold letter
